# Supplementary material for: A CO2-Responsive Imidazole-Functionalized Fluorescent Material Mediates Cancer Chemotherapy
Source: Pharmaceutics. 2023 Jan 20;15(2):354. doi: 10.3390/pharmaceutics15020354 (PMC9959563; doi:10.3390/pharmaceutics15020354)
Supplement: Supplementary file 1 [file pharmaceutics-15-00354-s001.zip]

Archive with 3 entries (3 files):
- Supplementary Movie S1_CO2-N2 bubbling.mp4
- Supporting Information.pdf
- X-ray crystallographic data for I-R6G at 100 K (CIF).cif
